# Supplementary material for: Long-term dataset for contaminants in fish, mussels, and bird eggs from the Baltic Sea
Source: Sci Data. 2024 Apr 20;11:400. doi: 10.1038/s41597-024-03216-0 (PMC11032401; doi:10.1038/s41597-024-03216-0)
Supplement: Supplementary file 2 — Supplementary Tables [file 41597_2024_3216_MOESM2_ESM.xlsx]

## Sheet: Supplementary Table 1
Supplementary Table 1: Contaminants, substance groups, starting years in the database and analysed tissues. Substance group acronyms go for: Per- and Polyfluoroalkyl Substances (PFAS); Polycyclic Aromatic Hydrocarbon (PAH); Polychlorinated Biphenyls (PCBs); Brominated Flame Retardants (BFRs). Analysed tissues column shows the order of tissues analysed chronologically, with the first tissue presen…
* CB118 is measured by two laboratories. CB118 refers to measurements part of the analysis of dioxin-like PCBs at Umeå University and CB118_ndl refers to measurements part of the analysis of non-dioxin-like PCB at Stockholm University/the Swedish Food Agency (see Table 1 and Supplementary File 1 on analytical methods).
Substance group		Contaminant	Contaminant full name	Starting year	Analysed tissue
BFRs		BDE47	2,2',4,4'-Tetrabromodiphenyl ether	1969	Egg content, muscle*, soft tissue
		BDE100	2,2',4,4',6-Pentabromodiphenyl ether	1969	Egg content, muscle*, soft tissue
		BDE99	2,2',4,4',5-Pentabromodiphenyl ether	1969	Egg content, muscle*, soft tissue
		HBCD	Hexabromocyclododecane	1969	Egg content, muscle*, soft tissue
		BDE153	2,2',4,4',5,5'-Hexabromodiphenyl ether	1980	Muscle*, Egg content, soft tissue
		BDE154	2,2',4,4',5,6'-Hexabromodiphenyl ether	1980	Muscle*, Egg content, soft tissue
		BDE28	2,4,4'-Tribromodiphenyl ether	2011	Muscle*, Egg content, soft tissue
Dioxins and furans		TCDF	2,3,7,8-Tetrachlorodibenzofuran	1969	Egg content, muscle
		TCDD	2,3,7,8-Tetrachlorodibenzo-p-dioxin	1969	Egg content, muscle
		PECDF1	1,2,3,7,8-Pentachlorodibenzofuran	1969	Egg content, muscle
		PECDF2	2,3,4,7,8-Pentachlorodibenzofuran	1969	Egg content, muscle
		PECDD	1,2,3,7,8-Pentachlorodibenzo-p-dioxin	1969	Egg content, muscle
		HXCDF1	1,2,3,4,7,8-Hexachlorodibenzofuran	1969	Egg content, muscle
		HXCDF2	1,2,3,6,7,8-Hexachlorodibenzofuran	1969	Egg content, muscle
		HXCDF3	2,3,4,6,7,8-Hexachlorodibenzofuran	1969	Egg content, muscle
		HXCDF4	1,2,3,7,8,9-Hexachlorodibenzofuran	1969	Egg content, muscle
		HXCDD1	1,2,3,4,7,8-Hexachlorodibenzo-p-dioxin	1969	Egg content, muscle
		HXCDD2	1,2,3,6,7,8-Hexachlorodibenzo-p-dioxin	1969	Egg content, muscle
		HXCDD3	1,2,3,7,8,9-Hexachlorodibenzo-p-dioxin	1969	Egg content, muscle
		HPCDF1	1,2,3,4,6,7,8-Heptachlorodibenzofuran	1969	Egg content, muscle
		HPCDF2	1,2,3,4,7,8,9-Heptachlorodibenzofuran	1969	Egg content, muscle
		HPCDD	1,2,3,4,6,7,8-Heptachlorodibenzo-p-dioxin	1969	Egg content, muscle
		OCDF	1,2,3,4,6,7,8,9-Octachlorodibenzofuran	1969	Egg content, muscle
		OCDD	1,2,3,4,6,7,8,9-Octachlorodibenzo-p-dioxin	1969	Egg content, muscle
Metals		Hg	Mercury	1968	Muscle, soft tissue, Egg content
		Cu	Copper	1981	Liver, soft tissue, Egg content
		Zn	Zinc	1981	Liver, soft tissue, Egg content
		Cd	Cadmium	1981	Liver, soft tissue, Egg content
		Pb	Lead	1981	Liver, soft tissue, Egg content
		Cr	Chromium	1995	Liver, soft tissue, Egg content
		Ni	Nickel	1995	Liver, soft tissue, Egg content
		As	Arsenic	2007	Liver, soft tissue, Egg content
		Ag	Silver	2007	Liver, soft tissue, Egg content
		Se	Selenium	2007	Liver, soft tissue, Egg content
		Sn	Tin	2007	Liver, soft tissue, Egg content
		Al	Aluminium	2016	Liver, soft tissue, Egg content
		Sb	Antimon	2018	Liver, soft tissue, Egg content
PAH		ICDP	Indeno[1,2,3-cd]pyrene	1984	Soft tissue
		NAP	Naphthalene	1984	Soft tissue
		ACNE	Acenaphthene	1984	Soft tissue
		BKF	Benzo[k]fluoranthene	1984	Soft tissue
		BGHIP	Benzo[ghi]perylene	1984	Soft tissue
		FLU	Fluoranthene	1984	Soft tissue
		CHR	Chrysene	1984	Soft tissue
		BBF	Benzo[b]fluoranthene	1984	Soft tissue
		BAP	Benzo[a]pyrene	1984	Soft tissue
		DBAHA	Dibenzo[a,h]anthracene	1984	Soft tissue
		FLE	Fluorene	1984	Soft tissue
		BAA	Benzo[a]anthracene	1984	Soft tissue
		PA	Phenanthrene	1984	Soft tissue
		ANT	Anthracene	1984	Soft tissue
		PYR	Pyrene	1984	Soft tissue
PCBs		PCBSUM	The sum of PCBs calculated from the sum of peak 1-14 in the chromatogram from p packed column gas chromatography	1968	Egg content, muscle*, soft tissue
	Dioxin-like PCBs	CB77	3,3',4,4'-Tetrachlorobiphenyl	1969	Egg content, muscle
		CB126	3,3',4,4',5-Pentachlorobiphenyl	1969	Egg content, muscle
		CB169	3,3',4,4',5,5'-Hexachlorobiphenyl	1969	Egg content, muscle
		CB105	2,3,3',4,4'-Pentachlorobiphenyl	1969	Egg content, muscle
		CB81	3,4,4',5-Tetrachlorobiphenyl	1979	Egg content, muscle
		CB114	2,3,4,4',5-Pentachlorobiphenyl	1979	Egg content, muscle
		CB123	2,3',4,4',5'-Pentachlorobiphenyl	1979	Muscle, Egg content
		CB156	2,3,3',4,4',5-Hexachlorobiphenyl	1979	Muscle, Egg content
		CB157	2,3,4,3',4',5'-Hexachlorobiphenyl	1979	Muscle, Egg content
		CB167	2',3,4,4',5,5'-Hexachlorobiphenyl	1979	Muscle, Egg content
		CB189	2,3,3',4,4',5,5'-Heptachlorobiphenyl	1979	Muscle, Egg content
		CB118*	2,3',4,4',5-Pentachlorobiphenyl (dioxin-like analysis)	1969	Muscle, Egg content
		CB118_ndl*	2,3',4,4',5-Pentachlorobiphenyl (non-dioxin-like analysis)	1987	Muscle*, Egg content, soft tissue
	Non-dioxin-like PCBs	CB101	2,2',4,5,5'-Pentachlorobiphenyl	1987	Muscle*, Egg content, soft tissue
		CB28	2,4,4'-Trichlorobiphenyl	1987	Muscle*, Egg content, soft tissue
		CB180	2,2',3,4,4',5,5'-Heptachlorobiphenyl	1987	Muscle*, Egg content, soft tissue
		CB153	2,2',4,4',5,5'-Hexachlorobiphenyl	1987	Muscle*, Egg content, soft tissue
		CB138and163	2,2′,3,4,4′,5′-Hexachlorobiphenyl + 2,2´,3,4,4´,5´,6-Heptachlorobiphenyl	1987	Muscle*, Egg content, soft tissue
		CB138	2,2′,3,4,4′,5′-Hexachlorobiphenyl	2019	Muscle*, Egg content, soft tissue
		CB52	2,2',5,5'-Tetrachlorobiphenyl	1987	Muscle*, Egg content, soft tissue
Pesticides		DDE	DDE (p,p')	1968	Egg content, muscle*, soft tissue
		DDD	DDD (p,p')	1972	Muscle*, Egg content, soft tissue
		DDT	DDT (p,p')	1972	Muscle*, Egg content, soft tissue
		LINDAN	gamma- Hexachlorocyclohexane	1981	Soft tissue, muscle*, Egg content
		AHCH	alpha-Hexachlorocyclohexane	1987	Muscle*, Egg content, soft tissue
		BHCH	beta-Hexachlorocyclohexane	1987	Muscle*, Egg content, soft tissue
PFAS		PFHXA	Perfluorohexanoic acid, linear	1973	Egg content, liver
		PFHPA	Perfluoroheptanoic acid, linear	1973	Egg content, liver
		PFOA	Perfluorooctanoic acid, linear	1973	Egg content, liver
		PFNA	Perfluorononanoic acid, linear	1973	Egg content, liver
		PFDA	Perfluorodecanoic acid, linear	1973	Egg content, liver
		PFUNDA	Perfluoroundecanoic acid, linear	1973	Egg content, liver
		PFDODA	Perfluorododecanoic acid, linear	1973	Egg content, liver
		PFTRDA	Perfluorotridecanoic acid, linear	1973	Egg content, liver
		PFTEDA	Perfluorotetradecanoic acid, linear	1973	Egg content, liver
		PFPEDA	Perfluoropentadecanoic acid, linear	1973	Egg content, liver
		PFBS	Perfluorobutane sulfonate, linear	1973	Egg content, liver
		PFHXS	Perfluorohexane sulfonate, mix of isomers (linear + branched)	1973	Egg content, liver
		PFOS	Perfluorooctanesulfonic acid, mix of isomers (linear + branched)	1973	Egg content, liver
		PFDS	Perfluorodecane sulfonate, mix of isomers (linear + branched)	1973	Egg content, liver
		FOSA	Perfluorooctane sulfonamide, mix of isomers (linear + branched)	1973	Egg content, liver
		LPFOS	Perfluorooctanesulfonic acid, linear	2011	Liver, Egg content
		BPFOS	Perfluorooctanesulfonic acid, branched	2011	Liver, Egg content
		LPFDS	Perfluorodecanesulfonic acid, linear	2011	Liver, Egg content
		BPFDS	Perfluorodecanesulfonic acid, branched	2011	Liver, Egg content
		LFOSA	Perfluorooctane sulfonamide, linear	2011	Liver, Egg content
		BFOSA	Perfluorooctane sulfonamide, branched	2011	Liver, Egg content
		LPFHXS	Perfluorohexanesulfonic acid, linear	2015	Liver, Egg content
		BPFHXS	Perfluorohexanesulfonic acid, branched	2015	Liver, Egg content
		LPFBS	Perfluorobutanesulfonic acid, linear	2017	Liver, Egg content
Solvents-phenols		HCB	Hexachlorobenzene	1979	Egg content, muscle*, soft tissue
Organotin compounds		MOT	Monooctyltin ion	2009	Liver
		TPT	Triphenyltin ion	2009	Liver
		MPT	Monophenyltin ion	2009	Liver
		DIOT	Dioctyltin	2009	Liver
		DIPT	Diphenyltin ion	2009	Liver
		TBT	Tributyltin ion	2009	Liver
		DIBT	Dibutyltin ion	2009	Liver
		MBT	Monobutyltin ion	2009	Liver

## Sheet: Supplementary Table 2
Supplementary Table 2: Stations, species, contaminants or substance group and starting year of the analysis. Ending year of the analysis is cited if the analysis has stopped permanently or for a few years. CLC1 refers to ndl-PCBs and DDTs analysed on a packed colon. CLC2 refers to ndl-PCBs (conger specific), DDTs, HCHs, HCB (analysed on a capillary colon). OT refers to organotin compound. Metals …
Station	Species	Contaminants or groups	Starting year of analysis	Ending year
Stora Karlsö	Guillemot egg	Mercury	1968
		Dioxins and furans, dioxin-like PCBs	1992 (R 1969)
		PBDE, HBCD	2002 (R 1969)
		ClC1	1968	1987
		ClC2	1988
		Metals	1996
		PFAS	2005 (R 1973)
Ängskärsklubb	Herring (spring)	Mercury	1972
		ClC1	1972	1987
		ClC2	1988
		Metals	1996
		PBDE, HBCD	2002
		Dioxins and furans, dioxin-like PCBs	2001
	Herring (autumn)	ClC1	1978	1987
		ClC2	1988
		Mercury	1980
		Metals	1981
		PBDE, HBCD	2000 (R 1980)
		Dioxins and furans, dioxin-like PCBs	2003 (R 1979)
		PFAS	2005 (R 1980)
Harufjärden	Herring	Mercury	1980
		Metals	1981
		ClC1	1978	1987
		ClC2	1988
		PBDE, HBCD	1999
		Dioxins and furans, dioxin-like PCBs	1995
		PFAS	2005
Landsort	Herring	CLC1	1978	1987
		ClC2	1988
		Mercury	1980
		Metals	1981
		PBDE, HBCD	1999
		Dioxins and furans, dioxin-like PCBs	2005
		PFAS	2005 (R 1980)
Fjällbacka	Eelpout	Mercury, Metals, CLC2	1995
	Mussel	Mercury	1980
		Metals	1981
		ClC1	1984	1987
		ClC2	1988
		PAH	2003 (R 1984)
Väderöarna	Herring	Mercury, Metals, CLC2	1995
		PFAS	2005 (R 2004)
		PBDE, HBCD	1999
Kvädöfjärden	Perch	CLC1	1980	1987
		ClC2	1988
		Mercury	1981
		Metals	1995
		Dioxins and furans, dioxin-like PCBs	2007
		PFAS	2016
		OT	2009
	Eelpout	Mercury, Metals, CLC2	1995
	Mussel	Mercury, Metals, CLC2	1995
		PBDE, HBCD	2000
		PAH	2003 (R 1987)
Nidingen	Mussel	Mercury, Metals	1981
		ClC1	1982	1987
		ClC2	1988
		PBDE, HBCD	2000
		PAH	2003 (R 1984)
Fladen	Herring	Mercury	1980
		Metals	1981
		CLC1	1988	1987
		ClC2	1988
		Dioxins and furans, dioxin-like PCBs	1995
		PBDE, HBCD	2000
		PFAS	2005
	Cod	Mercury	1979
		Metals	1981
		CLC1	1980	1987
		ClC2	1988
		PBDE, HBC	2000
		PFAS	2016
South Eastern Gotland	Cod	Mercury	1979
		Metals	1981
		CLC1	1980	1987
		ClC2	1988
		PFAS	2016
		PBDE, HBCD	1980
Utlängan	Herring (spring)	Mercury	1972
		CLC1	1972	1987
		ClC2	1988
		Metals	1996
		PBDE, HBCD	2000
		Dioxins and furans, dioxin-like PCBs	2007
	Herring (Autumn)	Mercury	1980
		Metals	1981
		CLC1	1980	1987
		ClC2	1988
		Dioxins and furans, dioxin-like PCBs	1995
		PBDE, HBCD	2000
		PFAS	2005 (R 1980)
Holmöarna	Eelpout	Mercury, Metals, CLC2	1995	2007
	Perch	CLC1	1980	1987
		ClC2	1988
		Metals	1996
		Mercury	1991
		Dioxins and furans, dioxin-like PCBs	2007
		PFAS	2016
		OT	2009
	Herring	Mercury, Metals, ClC2, dioxins and furans, dioxin-like PCBs, PBDE, HBCD, PFAS	2009
Western Hanöbukten	Herring		2007
Kullen	Herring
Abbekås	Herring
Rånefjärden	Herring
Gaviksfjärden	Herring
Långvindsfjärden	Herring
Byxelkrok	Herring
Bothnian Sea, offshore	Herring		2008
Kinnbäcksfjärden	Herring
Lagnö	Herring
Northern Baltic Proper, offshore	Herring
Tjärnö	Oystercatcher egg		2011
	Tern egg
Eastern Bornholm Basin, offshore	Herring		2015
Ålands Sea, offshore	Herring
Örefjärden	Perch	Mercury, Metals, ClC2, dioxins and furans, dioxin-like PCBs, OT	2008

## Sheet: Supplementary Table 3
Supplementary Table 3: Explanation of the LOD and LOQ in the database. Is_censored indicates a value below LOQ or LOD. LOQ_LOD column indicates if the value is calculated compared to LOD or LOQ or both.
Is_censored	LOQ_LOD	Explanation
FALSE	>LOQ	Larger than LOQ
FALSE	>LOD	Larger than LOD (LOQ unknown)
FALSE	>LOQ or > LOD	Larger than LOD or LOQ (method for limit unknown)
FALSE	>LOD, <LOQ	Larger than LOD, smaller than LOQ
TRUE	<LOQ	Smaller than LOQ
TRUE	<LOD	Smaller than LOD
TRUE	<LOQ or <LOD	Smaller than LOD or LOQ (method for limit unknown)

## Sheet: Supplementary Table 4
Supplementary Table 4: The difference between the data contained in the MCoM dataset and the SGU database prior to and after 2017. Columns with no notations indicate variables only available in the MCoM dataset.
(*) Reported as separate measurements, data-wrangling needed to associate with contaminant concentrations. In new database given in separate column.
(**) Reported as separate measurements, due to missing sample_ID can only be associated with specimen (not sample) by wrangling. In new database given in separate column.
Database columns	SGU from 2017	SGU prior to 2017
specimen_ID	yes	yes
year
date	yes	yes
species	yes	yes (inconsistent notation)
species_EN
class
number_individuals	yes	yes
sample_ID	from 2021	no
substance_group
contaminant	yes	yes
value	yes	yes (not quality checked)
unit	yes	yes (inconsistent notation)
is_censored	yes	yes
LOQ_LOD	yes	no
uncertainty	yes	no
contaminant_full_name
contaminant_alt_name
CAS_number
suspected_outlier
laboratory	yes	no
instrument	yes	no
analytical_method	yes	no
sex	yes	yes
total_length	yes (*)	yes (*)
age	yes (*)	yes (*)
weight	yes (*)	yes (*)
organ	yes	yes
fat_percentage	yes (*)	yes (**)
dry_weight_percentage	yes (*)	yes (**)
shell_thickness
d13C	yes (*)	yes (*)
d15N	yes (*)	yes (*)
C_dw_percentage	yes (*)	yes (*)
N_dw_percentage	yes (*)	yes (*)
station_name	yes	yes
latitude	yes	yes
longitude	yes	yes
HELCOM_basin
ICES_basin
ICES_station
season
